# Supplementary material for: Suspension physics govern the multiscale dynamics of blood flow in sickle cell disease
Source: Sci Adv. 2026 Jan 1;12(1):eadx3842. doi: 10.1126/sciadv.adx3842 (PMC12757044; doi:10.1126/sciadv.adx3842)
Supplement: Supplementary file 2 — Movies S1 to S4 [file sciadv.adx3842_movies_s1_to_s4.zip]

Archive with 4 entries (4 files):
- adx3842_movie_s1.mp4
- adx3842_movie_s2.mp4
- adx3842_movie_s3.mp4
- adx3842_movie_s4.mp4
